# Supplementary material for: Real-world implementation of non-endoscopic triage testing for Barrett’s oesophagus during COVID-19
Source: QJM. 2023 May 23;116(8):659–66. doi: 10.1093/qjmed/hcad093 (PMC10497181; doi:10.1093/qjmed/hcad093)
Supplement: hcad093_Supplementary_Data [file hcad093_supplementary_data.zip]

Archive with 4 entries (3 files):
- hcad093_Supplementary_Data/
- hcad093_Supplementary_Data/Supplementary Figure 1.png
- hcad093_Supplementary_Data/Supplementary Tables.docx
- hcad093_Supplementary_Data/Supplementary Tables_old.docx
